# Supplementary material for: Cuproptosis/ferroptosis-related gene signature is correlated with immune infiltration and predict the prognosis for patients with breast cancer
Source: Front Pharmacol. 2023 Jul 13;14:1192434. doi: 10.3389/fphar.2023.1192434 (PMC10374203; doi:10.3389/fphar.2023.1192434)
Supplement: Supplementary file 5 [file Table1.XLSX]

## Sheet: Sheet1
NFE2L2	doi: 10.1016/j.redox.2021.102122. doi: 10.1016/j.jnutbio.2021.108883. doi: 10.1186/1479-5876-12-163. doi: 10.1016/j.yexcr.2014.01.013. doi: 10.3390/nu11092112.
NLRP3	doi: 10.4049/jimmunol.1700712. oi: 10.1016/j.jhazmat.2021.125134.
ATP7B	doi: 10.1126/science.abf0529.
ATP7A	doi: 10.1126/science.abf0529.
SLC31A1	doi: 10.1126/science.abf0529.
FDX1	doi: 10.1126/science.abf0529.
LIAS	doi: 10.1126/science.abf0529.
LIPT1	doi: 10.1126/science.abf0529.
LIPT2	doi: 10.1126/science.abf0529.
DLD	doi: 10.1126/science.abf0529.
DLAT	doi: 10.1126/science.abf0529.
PDHA1	doi: 10.1126/science.abf0529.
PDHB	doi: 10.1126/science.abf0529.
MTF1	doi: 10.1101/gad.1301805.
GLS	doi: 10.1101/gad.1301805.
CDKN2A	doi: 10.1101/gad.1301805.
DBT	doi: 10.1101/gad.1301805.
GCSH	doi: 10.1101/gad.1301805.
DLST	doi: 10.1101/gad.1301805.
